# Supplementary material for: Development and Validation of an Integrated HIV/STI, and Pregnancy Prevention Programme: Improving Adolescent Sexual Health Outcomes
Source: Trop Med Infect Dis. 2025 Sep 22;10(9):273. doi: 10.3390/tropicalmed10090273 (PMC12474225; doi:10.3390/tropicalmed10090273)
Supplement: Supplementary file 1 [file tropicalmed-10-00273-s001.zip]

Archive with 1 entries (1 files):
- tropicalmed-3781262-SI.pdf
